# Supplementary material for: Extension of Dupilumab Injection Intervals in Chronic Rhinosinusitis with Nasal Polyps: A Real-World Study
Source: Pharmaceuticals (Basel). 2026 Jun 22;19(6):961. doi: 10.3390/ph19060961 (PMC13305528; doi:10.3390/ph19060961)
Supplement: Supplementary file 1 [file pharmaceuticals-19-00961-s001.zip]

Archive with 1 entries (1 files):
- pharmaceuticals-4339358-supplementary.pdf
